# Supplementary material for: Deep Learning for Microfluidic-Assisted Caenorhabditis elegans Multi-Parameter Identification Using YOLOv7
Source: Micromachines (Basel). 2023 Jun 29;14(7):1339. doi: 10.3390/mi14071339 (PMC10386376; doi:10.3390/mi14071339)
Supplement: Supplementary file 1 [file micromachines-14-01339-s001.zip]

Archive with 1 entries (1 files):
- micromachines-2369995-supplementary.pdf
